# Supplementary material for: Effective Interaction between Homo- and Heteropolymer Block of Poly(n-butyl acrylate)-b-poly(methyl methacrylate-r-styrene) Diblock Copolymers
Source: Polymers (Basel). 2023 Jun 30;15(13):2915. doi: 10.3390/polym15132915 (PMC10346336; doi:10.3390/polym15132915)
Supplement: Supplementary file 1 [file polymers-15-02915-s001.zip]

Archive with 15 entries (15 files):
- template.tex
- Definitions/chicago2.bst
- Definitions/journalnames.tex
- Definitions/mdpi.bst
- Definitions/mdpi.cls
- Definitions/template.tex
- figS1.png
- figS2.png
- figS3.png
- Definitions/logo-ccby.eps
- Definitions/logo-mdpi.eps
- Definitions/logo-orcid.eps
- Definitions/logo-orcid.pdf
- Definitions/logo-updates.eps
- Definitions/logo-updates.pdf
