# Supplementary material for: Effective Interaction between Homo- and Heteropolymer Block of Poly(n-butyl acrylate)-b-poly(methyl methacrylate-r-styrene) Diblock Copolymers
Source: Polymers (Basel). 2023 Jun 30;15(13):2915. doi: 10.3390/polym15132915 (PMC10346336; doi:10.3390/polym15132915)
Supplement: Supplementary file 1 [file polymers-15-02915-s001.zip › template.tex]

%  LaTeX support: latex@mdpi.com 
%  For support, please attach all files needed for compiling as well as the log file, and specify your operating system, LaTeX version, and LaTeX editor.

%=================================================================
\documentclass[polymers, supfile, submit, pdftex,moreauthors]{Definitions/mdpi} 

%--------------------
% Class Options:
%--------------------
%----------
% journal
%----------
% Choose between the following MDPI journals:
% acoustics, actuators, addictions, admsci, adolescents, aerobiology, aerospace, agriculture, agriengineering, agrochemicals, agronomy, ai, air, algorithms, allergies, alloys, analytica, analytics, anatomia, animals, antibiotics, antibodies, antioxidants, applbiosci, appliedchem, appliedmath, applmech, applmicrobiol, applnano, applsci, aquacj, architecture, arm, arthropoda, arts, asc, asi, astronomy, atmosphere, atoms, audiolres, automation, axioms, bacteria, batteries, bdcc, behavsci, beverages, biochem, bioengineering, biologics, biology, biomass, biomechanics, biomed, biomedicines, biomedinformatics, biomimetics, biomolecules, biophysica, biosensors, biotech, birds, bloods, blsf, brainsci, breath, buildings, businesses, cancers, carbon, cardiogenetics, catalysts, cells, ceramics, challenges, chemengineering, chemistry, chemosensors, chemproc, children, chips, cimb, civileng, cleantechnol, climate, clinpract, clockssleep, cmd, coasts, coatings, colloids, colorants, commodities, compounds, computation, computers, condensedmatter, conservation, constrmater, cosmetics, covid, crops, cryptography, crystals, csmf, ctn, curroncol, cyber, dairy, data, ddc, dentistry, dermato, dermatopathology, designs, devices, diabetology, diagnostics, dietetics, digital, disabilities, diseases, diversity, dna, drones, dynamics, earth, ebj, ecologies, econometrics, economies, education, ejihpe, electricity, electrochem, electronicmat, electronics, encyclopedia, endocrines, energies, eng, engproc, entomology, entropy, environments, environsciproc, epidemiologia, epigenomes, est, fermentation, fibers, fintech, fire, fishes, fluids, foods, forecasting, forensicsci, forests, foundations, fractalfract, fuels, future, futureinternet, futurepharmacol, futurephys, futuretransp, galaxies, games, gases, gastroent, gastrointestdisord, gels, genealogy, genes, geographies, geohazards, geomatics, geosciences, geotechnics, geriatrics, grasses, gucdd, hazardousmatters, healthcare, hearts, hemato, hematolrep, heritage, higheredu, highthroughput, histories, horticulturae, hospitals, humanities, humans, hydrobiology, hydrogen, hydrology, hygiene, idr, ijerph, ijfs, ijgi, ijms, ijns, ijpb, ijtm, ijtpp, ime, immuno, informatics, information, infrastructures, inorganics, insects, instruments, inventions, iot, j, jal, jcdd, jcm, jcp, jcs, jcto, jdb, jeta, jfb, jfmk, jimaging, jintelligence, jlpea, jmmp, jmp, jmse, jne, jnt, jof, joitmc, jor, journalmedia, jox, jpm, jrfm, jsan, jtaer, jvd, jzbg, kidneydial, kinasesphosphatases, knowledge, land, languages, laws, life, liquids, literature, livers, logics, logistics, lubricants, lymphatics, machines, macromol, magnetism, magnetochemistry, make, marinedrugs, materials, materproc, mathematics, mca, measurements, medicina, medicines, medsci, membranes, merits, metabolites, metals, meteorology, methane, metrology, micro, microarrays, microbiolres, micromachines, microorganisms, microplastics, minerals, mining, modelling, molbank, molecules, mps, msf, mti, muscles, nanoenergyadv, nanomanufacturing,\gdef\@continuouspages{yes}} nanomaterials, ncrna, ndt, network, neuroglia, neurolint, neurosci, nitrogen, notspecified, %%nri, nursrep, nutraceuticals, nutrients, obesities, oceans, ohbm, onco, %oncopathology, optics, oral, organics, organoids, osteology, oxygen, parasites, parasitologia, particles, pathogens, pathophysiology, pediatrrep, pharmaceuticals, pharmaceutics, pharmacoepidemiology,\gdef\@ISSN{2813-0618}\gdef\@continuous pharmacy, philosophies, photochem, photonics, phycology, physchem, physics, physiologia, plants, plasma, platforms, pollutants, polymers, polysaccharides, poultry, powders, preprints, proceedings, processes, prosthesis, proteomes, psf, psych, psychiatryint, psychoactives, publications, quantumrep, quaternary, qubs, radiation, reactions, receptors, recycling, regeneration, religions, remotesensing, reports, reprodmed, resources, rheumato, risks, robotics, ruminants, safety, sci, scipharm, sclerosis, seeds, sensors, separations, sexes, signals, sinusitis, skins, smartcities, sna, societies, socsci, software, soilsystems, solar, solids, spectroscj, sports, standards, stats, std, stresses, surfaces, surgeries, suschem, sustainability, symmetry, synbio, systems, targets, taxonomy, technologies, telecom, test, textiles, thalassrep, thermo, tomography, tourismhosp, toxics, toxins, transplantology, transportation, traumacare, traumas, tropicalmed, universe, urbansci, uro, vaccines, vehicles, venereology, vetsci, vibration, virtualworlds, viruses, vision, waste, water, wem, wevj, wind, women, world, youth, zoonoticdis 
% For posting an early version of this manuscript as a preprint, you may use "preprints" as the journal. Changing "submit" to "accept" before posting will remove line numbers.

%---------
% article
%---------
% The default type of manuscript is "article", but can be replaced by: 
% abstract, addendum, article, book, bookreview, briefreport, casereport, comment, commentary, communication, conferenceproceedings, correction, conferencereport, entry, expressionofconcern, extendedabstract, datadescriptor, editorial, essay, erratum, hypothesis, interestingimage, obituary, opinion, projectreport, reply, retraction, review, perspective, protocol, shortnote, studyprotocol, systematicreview, supfile, technicalnote, viewpoint, guidelines, registeredreport, tutorial
% supfile = supplementary materials

%----------
% submit
%----------
% The class option "submit" will be changed to "accept" by the Editorial Office when the paper is accepted. This will only make changes to the frontpage (e.g., the logo of the journal will get visible), the headings, and the copyright information. Also, line numbering will be removed. Journal info and pagination for accepted papers will also be assigned by the Editorial Office.

%------------------
% moreauthors
%------------------
% If there is only one author the class option oneauthor should be used. Otherwise use the class option moreauthors.

%---------
% pdftex
%---------
% The option pdftex is for use with pdfLaTeX. Remove "pdftex" for (1) compiling with LaTeX & dvi2pdf (if eps figures are used) or for (2) compiling with XeLaTeX.

%=================================================================
% MDPI internal commands - do not modify
\firstpage{1} 
\makeatletter 
\setcounter{page}{\@firstpage} 
\makeatother
\pubvolume{1}
\issuenum{1}
\articlenumber{0}
\pubyear{2023}
\copyrightyear{2023}
%\externaleditor{Academic Editor: Firstname Lastname}
\datereceived{ } 
\daterevised{ } % Comment out if no revised date
\dateaccepted{ } 
\datepublished{ } 
%\datecorrected{} % For corrected papers: "Corrected: XXX" date in the original paper.
%\dateretracted{} % For corrected papers: "Retracted: XXX" date in the original paper.
\hreflink{https://doi.org/} % If needed use \linebreak
%\doinum{}
%\pdfoutput=1 % Uncommented for upload to arXiv.org

%=================================================================
% Add packages and commands here. The following packages are loaded in our class file: fontenc, inputenc, calc, indentfirst, fancyhdr, graphicx, epstopdf, lastpage, ifthen, float, amsmath, amssymb, lineno, setspace, enumitem, mathpazo, booktabs, titlesec, etoolbox, tabto, xcolor, colortbl, soul, multirow, microtype, tikz, totcount, changepage, attrib, upgreek, array, tabularx, pbox, ragged2e, tocloft, marginnote, marginfix, enotez, amsthm, natbib, hyperref, cleveref, scrextend, url, geometry, newfloat, caption, draftwatermark, seqsplit
% cleveref: load \crefname definitions after \begin{document}

%=================================================================
% Please use the following mathematics environments: Theorem, Lemma, Corollary, Proposition, Characterization, Property, Problem, Example, ExamplesandDefinitions, Hypothesis, Remark, Definition, Notation, Assumption
%% For proofs, please use the proof environment (the amsthm package is loaded by the MDPI class).

%=================================================================
% Full title of the paper (Capitalized)
\Title{Effective Interaction between Homo- and Heteropolymer Block of Poly(\textit{n}-butyl acrylate)-\textit{block}-poly(methyl methacrylate-\textit{ran}-styrene) Diblock Copolymers}

% MDPI internal command: Title for citation in the left column
\TitleCitation{Effective Interaction between Homo- and Heteropolymer Block of Poly(\textit{n}-butyl acrylate)-\textit{block}-poly(methyl methacrylate-\textit{ran}-styrene) Diblock Copolymers}

% Author Orchid ID: enter ID or remove command
\newcommand{\orcidauthorA}{0000-0003-0618-8924} % Add \orcidA{} behind the author's name
\newcommand{\orcidauthorB}{0000-0002-4610-4521} % Add \orcidF{} behind the author's name
\newcommand{\orcidauthorC}{0000-0002-0821-9096} % Add \orcidE{} behind the author's name

% Authors, for the paper (add full first names)
\Author{Sang-In Lee $^{1, 2}$\orcidA{}, Min-Guk Seo $^{1}$, June Huh $^{3}$*\orcidB{}, and Hyun-jong Paik $^{1}$*\orcidC{}}

%\longauthorlist{yes}

% MDPI internal command: Authors, for metadata in PDF
\AuthorNames{Sang-In Lee, Min-Guk Seo, June Huh and Hyun-jong Paik}

% MDPI internal command: Authors, for citation in the left column
\AuthorCitation{Lee, S.I.; Seo, M.G.; Huh, J.; Paik, H.J.}
% If this is a Chicago style journal: Lastname, Firstname, Firstname Lastname, and Firstname Lastname.

% Affiliations / Addresses (Add [1] after \address if there is only one affiliation.)
\address{%
$^{1}$ \quad Department of Polymer Science and Engineering, Pusan National University, Busan 46241, Korea; smk2505@gmail.com (M.G.S.)\\
$^{2}$ \quad LX MMA R\&D Center, 188, Munji-ro, Yuseong-gu, Daejeon 34122, Korea; siclub@lxmma.com (S.I.L.)\\
$^{3}$ \quad Department of Chemical and Biological Engineering, Korea University, Seoul 02841, Korea
}

% Contact information of the corresponding author
\corres{Correspondence: junehuh@korea.ac.kr (J.H.); hpaik@pusan.ac.kr (H.J.P.)}

% Current address and/or shared authorship
%\firstnote{Current address: Affiliation 3.} 
%\secondnote{These authors contributed equally to this work.}
% The commands \thirdnote{} till \eighthnote{} are available for further notes

%\simplesumm{} % Simple summary

%\conference{} % An extended version of a conference paper


% The fields PACS, MSC, and JEL may be left empty or commented out if not applicable
%\PACS{J0101}
%\MSC{}
%\JEL{}

%%%%%%%%%%%%%%%%%%%%%%%%%%%%%%%%%%%%%%%%%%
% Only for the journal Diversity
%\LSID{\url{http://}}

%%%%%%%%%%%%%%%%%%%%%%%%%%%%%%%%%%%%%%%%%%
% Only for the journal Applied Sciences
%\featuredapplication{Authors are encouraged to provide a concise description of the specific application or a potential application of the work. This section is not mandatory.}
%%%%%%%%%%%%%%%%%%%%%%%%%%%%%%%%%%%%%%%%%%

%%%%%%%%%%%%%%%%%%%%%%%%%%%%%%%%%%%%%%%%%%
% Only for the journal Data
%\dataset{DOI number or link to the deposited data set if the data set is published separately. If the data set shall be published as a supplement to this paper, this field will be filled by the journal editors. In this case, please submit the data set as a supplement.}
%\datasetlicense{License under which the data set is made available (CC0, CC-BY, CC-BY-SA, CC-BY-NC, etc.)}

%%%%%%%%%%%%%%%%%%%%%%%%%%%%%%%%%%%%%%%%%%
% Only for the journal Toxins
%\keycontribution{The breakthroughs or highlights of the manuscript. Authors can write one or two sentences to describe the most important part of the paper.}

%%%%%%%%%%%%%%%%%%%%%%%%%%%%%%%%%%%%%%%%%%
% Only for the journal Encyclopedia
%\encyclopediadef{For entry manuscripts only: please provide a brief overview of the entry title instead of an abstract.}

%%%%%%%%%%%%%%%%%%%%%%%%%%%%%%%%%%%%%%%%%%
% Only for the journal Advances in Respiratory Medicine
%\addhighlights{yes}
%\renewcommand{\addhighlights}{%

%\noindent This is an obligatory section in “Advances in Respiratory Medicine”, whose goal is to increase the discoverability and readability of the article via search engines and other scholars. Highlights should not be a copy of the abstract, but a simple text allowing the reader to quickly and simplified find out what the article is about and what can be cited from it. Each of these parts should be devoted up to 2~bullet points.\vspace{3pt}\\
%\textbf{What are the main findings?}
% \begin{itemize}[labelsep=2.5mm,topsep=-3pt]
% \item First bullet.
% \item Second bullet.
% \end{itemize}\vspace{3pt}
%\textbf{What is the implication of the main finding?}
% \begin{itemize}[labelsep=2.5mm,topsep=-3pt]
% \item First bullet.
% \item Second bullet.
% \end{itemize}
%}

%%%%%%%%%%%%%%%%%%%%%%%%%%%%%%%%%%%%%%%%%%
\begin{document}

%%%%%%%%%%%%%%%%%%%%%%%%%%%%%%%%%%%%%%%%%%
%\setcounter{section}{-1} %% Remove this when starting to work on the template.
%\section{How to Use this Template}

%The template details the sections that can be used in a manuscript. Note that the order and names of article sections may differ from the requirements of the journal (e.g., the positioning of the Materials and Methods section). Please check the instructions on the authors' page of the journal to verify the correct order and names. For any questions, please contact the editorial office of the journal or support@mdpi.com. For LaTeX-related questions please contact latex@mdpi.com.%\endnote{This is an endnote.} % To use endnotes, please un-comment \printendnotes below (before References). Only journal Laws uses \footnote.

% The order of the section titles is different for some journals. Please refer to the "Instructions for Authors” on the journal homepage.
\begin{figure}[H]
\includegraphics[width=14 cm]{figS1.png}
\caption{SEC traces of block copolymer samples: (a) B$_{13}$M$_{11}$; (b) B$_{13}$(M$_{29}$S$_1)$; (c) B$_{13}$(M$_{17}$S$_2)$; (d) B$_{13}$(M$_{22}$S$_5)$; (e) B$_{13}$(M$_{13}$S$_5)$; (f) B$_{17}$(M$_{15}$S$_{12})$; and (g) B$_{28}$S$_{14}$.\label{figS1}}
\end{figure}
\begin{figure}[H]
\includegraphics[width=14 cm]{figS2.png}
\caption{NMR spectra of block copolymer samples: (a) PBA macroinitiator; (b) B$_{13}$M$_{11}$; (c) B$_{13}$(M$_{29}$S$_1)$; (d) B$_{13}$(M$_{17}$S$_2)$; (e) B$_{13}$(M$_{22}$S$_5)$; (f) B$_{13}$(M$_{13}$S$_5)$; (g) B$_{17}$(M$_{15}$S$_{12})$; and (h) B$_{28}$S$_{14}$.\label{fig3}}
\end{figure}

\section{RPA equation for fitting function}

Here we briefly summarize the fitting function $F(q; R_1, R_2, \chi)=\mathcal{N}_{min}[\Gamma(q, R_1, R_2)-2\chi]^{-1}$  which was used for the fitting SAXS data,  $I(q)/I(q^*)$, to extract $\chi_{eff}$ between BA and the average monomer of random block, MMA-\textit{r}-S. The fitting function is based on the second order vertex function $\Gamma(q)$ which is related to the single chain correlation functions between the component $\alpha$  and $\beta$ in the ideal binary system, $g_{\alpha\beta}$  ($\alpha$,$\beta$ =1 (PBA), 2 (P(MMA-\textit{r}-S)) in the RPA equation \cite{ref-journal1}: 
\begin{linenomath}
\begin{align}
\Gamma(q)=\frac{\sum_{\alpha\beta}g_{\alpha\beta}(q)}{|g_{\alpha\beta}|}
\end{align}
\end{linenomath}
The single chain correlation functions between the same species ($g_{11}$, $g_{22}$) and between the unlike species ($g_{12}$) for ideal diblock copolymer are given as
\begin{linenomath}
\begin{align}
g_{11}(q)=\frac{2\bar{N}f_1^2}{x_1^2}\big[x_1-1+u(\lambda_1,x_1)\big]
\end{align}
\end{linenomath}
\begin{linenomath}
\begin{align}
g_{12}(q)=g_{21}(q)\frac{2\bar{N}f_1f_2}{x_1x_2}\big[1-u(\lambda_1,x_1)\big]\big[1-u(\lambda_2,x_2)\big]
\end{align}
\end{linenomath}
and $g_{22}$ is obtained by switching the indices of species from 1 to 2 in Equation (2). In Equations (2) and (3), $\bar{N}$ is the the number of segments (or the number of reference volumes) in the diblock, $f_{\alpha}$ is the volume fraction of the component $\alpha$, $x_\alpha=q^2R_\alpha^2$ is the square of scaled wave vector where $R_\alpha$  is the root mean square radius of gyration of the component $\alpha$, and $u(\lambda_\alpha, x_\alpha)$  is the function for taking into account the PDI $\lambda_\alpha$ of the component  $\alpha$, which is given by\cite{ref-journal2, ref-journal3}
\begin{linenomath}
\begin{align}
u(\lambda_\alpha, x_\alpha)=\big[x_\alpha(\lambda_\alpha-1)+1)\big]^{-\frac{1}{\lambda_\alpha-1}}
\end{align}
\end{linenomath}
The total number of segments, $\bar{N}$, can be further expressed by $\bar{N}=(v_1N_1+v_2N_2)/(v_1v_2)^{1/2}$ where $N_\alpha$  and $v_\alpha$  are the number-averaged degree of polymerization and the molar volume of the component $\alpha$ , respectively, and given for the present PBA-\textit{b}-P(MMA-\textit{r}-S) system as $N_1$ = 97.3, $N_2 =(M_{n}-M_{n,PBA})/[\varphi m_S+(1-\varphi) m_{MMA}]$, $v_1$ = 118.7 cm$^3$/mol and $v_2 =v_{S}\varphi+v_{MMA}(1-\varphi)= 99.1\varphi+84.7(1-\varphi)$ cm$^3$/mol where $M_{n}$ and $M_{n,PBA}$ are the number-averaged molarcular weight of diblock and PBA block, $m_S$ and $m_{MMA}$ are the molecular weight of S and MMA, and $v_S$ and $v_{MMA}$ are the molar volume of S and MMA, respectively. Lastly, the PDI of the second block component (2: P(MMA-\textit{r}-S) in the ATRP, $\lambda_2$ , was obtained by using the rule for the sum of variances of the distributions: $\lambda-1=(\lambda_1-1)w_1^2+(\lambda_2-1)w_2^2$ \cite{ref-journal4}. Here $\lambda$  and $\lambda_1$ are the overall PDI of block copolymer, the PDI of the first block component (1: PBA), and $w_\alpha$ is the weight fraction of the component $\alpha$, respectively. 

%%%%%%%%%%%%%%%%%%%%%%%%%%%%%%%%%%%%%%%%%%
\begin{table}[H] 
\caption{Molecular parameters of PBA-\textit{b}-P(MMA-\textit{r}-S) used for fitting with the fitting function $F(q; R_1, R_2, \chi)=\mathcal{N}_{min}[\Gamma(q, R_1, R_2)-2\chi]^{-1}$ using Equations (1)-(3).\label{tab1}}
\newcolumntype{C}{>{\centering\arraybackslash}X}
\begin{tabularx}{\textwidth}{CCCCC}
\toprule
\textbf{Sample code} & \textbf{Volume fraction of PBA (f)} & \textbf{PDI of PBA ($\lambda_1$)}	& \textbf{PDI of P(MMA-\textit{r}-S) ($\lambda_2$)}~\textsuperscript{1}  & \textbf{Total number of unit segments ($\bar{N}$)}\\
\midrule
B$_{13}$M$_{11}$ & 0.55 & 1.08 & 1.58 & 208.2\\
B$_{13}$(M$_{29}$S$_1)$ & 0.31 & 1.08 & 1.29 & 370.8\\
B$_{13}$(M$_{17}$S$_2)$ & 0.42 & 1.08 & 1.34 & 276.4\\
B$_{13}$(M$_{22}$S$_5)$ & 0.33 & 1.08 & 1.32 & 348.5\\
B$_{13}$(M$_{13}$S$_5)$ & 0.42 & 1.08 & 1.43 & 275.8\\
B$_{17}$(M$_{15}$S$_{12})$ & 0.47 & 1.09 & 1.40 & 337.7\\
B$_{28}$M$_{14}$ & 0.66 & 1.05 & 1.34 & 362.4\\

\bottomrule
\end{tabularx}
	\noindent{\footnotesize{\textsuperscript{1} Parameterized by $\lambda-1=(\lambda_1-1)w_1^2+(\lambda_2-1)w_2^2$ where $\lambda$ is the PDI of diblock copolymer sample and $w_\alpha$ is the weight fraction of the component $\alpha$}}.
	\noindent{\footnotesize{\textsuperscript{2} Parameterized by $\bar{N}=(v_1N_1+v_2N_2)/(v_1v_2)^{1/2}$ with $N_1$ = 97.3, $N_2 =(M_{n}-M_{n,PBA})/[\varphi m_S+(1-\varphi) m_{MMA}]$, $v_1$ = 118.7 cm$^3$/mol, and $v_2 =v_{S}\varphi+v_{MMA}(1-\varphi)= 99.1\varphi+84.7(1-\varphi)$ cm$^3$/mol where $N_\alpha$  and $v_\alpha$  are the number-averaged degree of polymerization and the molar volume of the component $\alpha$ ($\alpha$= 1 (BA), $\alpha$= 2 (MMA-\textit{r}-S), $\alpha$= S (S), $\alpha$= MMA (MMA)) , respectively.}}
\end{table}
\begin{figure}[H]
\includegraphics[width=14 cm]{figS3.png}
\caption{The normalized scattering profiles $I(q)/I(q^*)$ are fitted to $F(q; R_1, R_2, \chi_{eff})$ for block copolymer samples at various temperatures in the disordered state: (a) B$_{13}$M$_{11}$; (b) B$_{13}$(M$_{29}$S$_1)$; (c) B$_{13}$(M$_{17}$S$_2)$; (d) B$_{13}$(M$_{22}$S$_5)$; (e) B$_{13}$(M$_{13}$S$_5)$; (f) B$_{17}$(M$_{15}$S$_{12})$; and (g) B$_{28}$S$_{14}$.\label{fig3}}
\end{figure}

%%%%%%%%%%%%%%%%%%%%%%%%%%%%%%%%%%%%%%%%%%
\vspace{6pt} 

%%%%%%%%%%%%%%%%%%%%%%%%%%%%%%%%%%%%%%%%%%
%% optional
%\supplementary{The following supporting information can be downloaded at:  \linksupplementary{s1}, Figure S1: title; Table S1: title; Video S1: title.}

% Only for the journal Methods and Protocols:
% If you wish to submit a video article, please do so with any other supplementary material.
% \supplementary{The following supporting information can be downloaded at: \linksupplementary{s1}, Figure S1: title; Table S1: title; Video S1: title. A supporting video article is available at doi: link.}

%%%%%%%%%%%%%%%%%%%%%%%%%%%%%%%%%%%%%%%%%%


%%%%%%%%%%%%%%%%%%%%%%%%%%%%%%%%%%%%%%%%%%
\begin{adjustwidth}{-\extralength}{0cm}
%\printendnotes[custom] % Un-comment to print a list of endnotes

\reftitle{References}

% Please provide either the correct journal abbreviation (e.g. according to the “List of Title Word Abbreviations” http://www.issn.org/services/online-services/access-to-the-ltwa/) or the full name of the journal.
% Citations and References in Supplementary files are permitted provided that they also appear in the reference list here. 

%=====================================
% References, variant A: external bibliography
%=====================================
%\bibliography{your_external_BibTeX_file}

%=====================================
% References, variant B: internal bibliography
%=====================================
\begin{thebibliography}{999}
% Reference 1
\bibitem[Leibler(1980)]{ref-journal1}
Leibler, L. Theory of Microphase Separation in Block Copolymers. {\em Macromolecules} {\bf 1980}, {\em 13}, 1602--1617.
% Reference 2
\bibitem[Burger(1990)]{ref-journal2}
Burger, C.; Ruland, W.; Semenov. A. N. Polydispersity Effects on the Microphase-Separation Tran-sition in Block Copolymers. {\em Macromolecules} {\bf 1990}, {\em 23}, 3339--3346.
% Reference 3
\bibitem[Sakurai(1992)]{ref-journal3}
Sakurai, S.; Mori, K.; Okawara, A.; Kimishima, K.; Hashimoto, T. Evaluation of Segmental Inter-action by Small-Angle X-Ray Scattering Based on the Random-Phase Approximation for Asymmetric, Polydisperse Triblock Copolymers. {\em Macromolecules} {\bf 1992}, {\em 25}, 2679--2691.
% Reference 4
\bibitem[Lynd(2005)]{ref-journal4}
Lynd, N. A.; Hillmyer, M. A. Influence of Polydispersity on the Self-Assembly of Diblock Copolymers. {\em Macromolecules} {\bf 2005}, {\em 38}, 8803--8810.
\end{thebibliography}

% If authors have biography, please use the format below
%\section*{Short Biography of Authors}
%\bio
%{\raisebox{-0.35cm}{\includegraphics[width=3.5cm,height=5.3cm,clip,keepaspectratio]{Definitions/author1.pdf}}}
%{\textbf{Firstname Lastname} Biography of first author}
%
%\bio
%{\raisebox{-0.35cm}{\includegraphics[width=3.5cm,height=5.3cm,clip,keepaspectratio]{Definitions/author2.jpg}}}
%{\textbf{Firstname Lastname} Biography of second author}

% For the MDPI journals use author-date citation, please follow the formatting guidelines on http://www.mdpi.com/authors/references
% To cite two works by the same author: \citeauthor{ref-journal-1a} (\citeyear{ref-journal-1a}, \citeyear{ref-journal-1b}). This produces: Whittaker (1967, 1975)
% To cite two works by the same author with specific pages: \citeauthor{ref-journal-3a} (\citeyear{ref-journal-3a}, p. 328; \citeyear{ref-journal-3b}, p.475). This produces: Wong (1999, p. 328; 2000, p. 475)

%%%%%%%%%%%%%%%%%%%%%%%%%%%%%%%%%%%%%%%%%%
%% for journal Sci
%\reviewreports{\\
%Reviewer 1 comments and authors’ response\\
%Reviewer 2 comments and authors’ response\\
%Reviewer 3 comments and authors’ response
%}
%%%%%%%%%%%%%%%%%%%%%%%%%%%%%%%%%%%%%%%%%%
\PublishersNote{}
\end{adjustwidth}
\end{document}
